# Supplementary material for: Oilseed Cakes: A Promising Source of Antioxidant, and Anti-Inflammatory Agents—Insights from Lactuca sativa
Source: Int J Mol Sci. 2024 Oct 15;25(20):11077. doi: 10.3390/ijms252011077 (PMC11507441; doi:10.3390/ijms252011077)
Supplement: Supplementary file 1 [file ijms-25-11077-s001.zip]

Archive with 1 entries (1 files):
- ijms-3231861-supplementary.pdf
